# Supplementary material for: Long non‐coding RNA MALAT1 regulates retinal neurodegeneration through CREB signaling
Source: EMBO Mol Med. 2022 Dec 7;14(12):e16660. doi: 10.15252/emmm.202216660 (PMC9727926; doi:10.15252/emmm.202216660)
Supplement: Supplementary file 1 — Source Data for Appendix [file EMMM-14-e16660-s003.zip]

Archive with 4 entries (2 files):
- emmm202216660-sup-0002-SDataEV/
- emmm202216660-sup-0002-SDataEV/EMM-2022-16660-source-data/
- emmm202216660-sup-0002-SDataEV/EMM-2022-16660-source-data/EMM-2022-16660 Source data Appendix Fig S2.xlsx
- emmm202216660-sup-0002-SDataEV/EMM-2022-16660-source-data/EMM-2022-16660 Source data Appendix Figure S5.xlsx
