# Supplementary material for: Long non‐coding RNA MALAT1 regulates retinal neurodegeneration through CREB signaling
Source: EMBO Mol Med. 2022 Dec 7;14(12):e16660. doi: 10.15252/emmm.202216660 (PMC9727926; doi:10.15252/emmm.202216660)
Supplement: Supplementary file 1 — Source Data for Appendix [file EMMM-14-e16660-s003.zip › emmm202216660-sup-0002-SDataEV/EMM-2022-16660-source-data/EMM-2022-16660 Source data Appendix Fig S2.xlsx]

## Sheet: Appendix Figure S2
Appendix Figure S2
Group	Total fluorescence value	Standardized value		Rhodopsin-ONT
WT1	3599.22	1.0943					P value
WT2	3256.69	0.990161			WT	ONT	0.934
WT3	3007.01	0.914247				ONT+Scr	0.584
WT4	3852.17	1.17121				ONT+M	0.387
WT5	2730.17	0.830078
ONT1	2995.81	0.910844
ONT2	3607.38	1.09679
ONT3	3518.46	1.06975
ONT4	3741.34	1.13751
ONT5	2448.64	0.744484
ONT+Scr1	3312.27	1.00706
ONT+Scr2	4132.45	1.25642
ONT+Scr3	3756.34	1.14207
ONT+Scr4	4462.53	1.35678
ONT+Scr5	2090.84	0.635696
ONT+M1	2671.53	0.81225
ONT+M2	3238.68	0.984684
ONT+M3	3760.77	1.14342
ONT+M4	4337.28	1.3187
ONT+M5	4087.53	1.24277
Group	Total fluorescence value	Standardized value		PKC-ONT
WT1	6212.44	0.961979
WT2	4440.28	0.687565
WT3	8839.55	1.36878				P value
WT4	6451.28	0.998963		WT	ONT	0.545
WT5	6346.35	0.982714			ONT+Scr	0.785
ONT1	6398.97	0.990862			ONT+M	0.868
ONT2	5000.57	0.774325
ONT3	5604.33	0.867814
ONT4	5930.32	0.918294
ONT5	6913.8	1.07058
ONT+Scr1	5634.54	0.872493
ONT+Scr2	6684.31	1.03505
ONT+Scr3	9406.7	1.4566
ONT+Scr4	4248.57	0.65788
ONT+Scr5	4681.79	0.724962
ONT+M1	7339.61	1.13652
ONT+M2	6130.52	0.949293
ONT+M3	9244.51	1.43149
ONT+M4	4363.22	0.675632
ONT+M5	4199.43	0.65027
