# Supplementary material for: Long non‐coding RNA MALAT1 regulates retinal neurodegeneration through CREB signaling
Source: EMBO Mol Med. 2022 Dec 7;14(12):e16660. doi: 10.15252/emmm.202216660 (PMC9727926; doi:10.15252/emmm.202216660)
Supplement: Supplementary file 1 — Source Data for Appendix [file EMMM-14-e16660-s003.zip › emmm202216660-sup-0002-SDataEV/EMM-2022-16660-source-data/EMM-2022-16660 Source data Appendix Figure S5.xlsx]

## Sheet: Appendix Figure S5
Appendix Figure S5
Group	Total fluorescence value	Standardized value		Rhodopsin-DR
WT1	4673.03	0.89862
WT2	5332.5	1.02543
WT3	5877.47	1.13023				P value
WT4	6582.85	1.26588		WT	DR	0.506
WT5	3535.31	0.679837			DR+Scr	0.663
DR1	2715.67	0.522222			DR+M	0.783
DR2	7407.19	1.4244
DR3	4087.13	0.785951
DR4	4354.39	0.837345
DR5	4195.59	0.806808
DR+Scr1	4510.75	0.867412
DR+Scr2	6997.8	1.34567
DR+Scr3	5818.35	1.11886
DR+Scr4	5267.15	1.01287
DR+Scr5	4933.65	0.948737
DR+M1	3842.2	0.738852
DR+M2	5532.25	1.06385
DR+M3	5219.04	1.00362
DR+M4	7157	1.37628
DR+M5	2981.82	0.573401
WT1	7181.35	1.0387		PKC-DR
WT2	6794.23	0.982708
WT3	8342.12	1.20659
WT4	6404.91	0.926397				P value
WT5	5846.32	0.845603		WT	DR	0.271
DR1	6752.78	0.976712			DR+Scr	0.178
DR2	7365.05	1.06527			DR+M	0.33
DR3	9263.85	1.33991
DR4	7388.78	1.0687
DR5	7338.57	1.06144
DR+Scr1	7317.85	1.05844
DR+Scr2	8815.74	1.2751
DR+Scr3	8723.57	1.26177
DR+Scr4	6245.01	0.903269
DR+Scr5	8198.03	1.18575
DR+M1	6746.52	0.975807
DR+M2	7528.37	1.08889
DR+M3	7276.46	1.05246
DR+M4	8143.58	1.17788
DR+M5	7342.75	1.06205
