# Supplementary material for: Long non‐coding RNA MALAT1 regulates retinal neurodegeneration through CREB signaling
Source: EMBO Mol Med. 2022 Dec 7;14(12):e16660. doi: 10.15252/emmm.202216660 (PMC9727926; doi:10.15252/emmm.202216660)
Supplement: Supplementary file 2 — Source Data for Figure 3B [file EMMM-14-e16660-s004.xlsx]

## Sheet: Figure 3B
Figure 3B
Group	BrdU positive cells	Standardized value
ONT1	7	0.875					P value
ONT2	10	1.25			ONT	ONT+Scr	0.8327
ONT3	8	1				ONT+M	0.0002
ONT4	6	0.75
ONT5	9	1.125
ONT+Scr1	7	0.875
ONT+Scr2	8	1
ONT+Scr3	10	1.25
ONT+Scr4	7	0.875
ONT+Scr5	9	1.125
ONT+M1	3	0.375
ONT+M2	4	0.5
ONT+M3	3	0.375
ONT+M4	2	0.25
ONT+M5	2	0.25
