# Supplementary material for: Long non‐coding RNA MALAT1 regulates retinal neurodegeneration through CREB signaling
Source: EMBO Mol Med. 2022 Dec 7;14(12):e16660. doi: 10.15252/emmm.202216660 (PMC9727926; doi:10.15252/emmm.202216660)
Supplement: Supplementary file 3 — Source Data for Figure 7C [file EMMM-14-e16660-s005.xlsx]

## Sheet: Figure 7C
Figure 7C
Group	Number of damaged axons				HE staining
WT1	1
WT2	2						P value
WT3	1				WT	ONT	<0.0001
WT4	0					ONT+Scr	<0.0001
WT5	2					ONT+M	<0.0001
WT6	1
ONT1	12				ONT	ONT+Scr	0.1553
ONT2	9					ONT+M	<0.0001
ONT3	11
ONT4	14
ONT5	15
ONT6	17
ONT+Scr1	15
ONT+Scr2	13
ONT+Scr3	11
ONT+Scr4	18
ONT+Scr5	20
ONT+Scr6	18
ONT+M1	28
ONT+M2	35
ONT+M3	38
ONT+M4	33
ONT+M5	39
ONT+M6	37
