# Supplementary material for: Long non‐coding RNA MALAT1 regulates retinal neurodegeneration through CREB signaling
Source: EMBO Mol Med. 2022 Dec 7;14(12):e16660. doi: 10.15252/emmm.202216660 (PMC9727926; doi:10.15252/emmm.202216660)
Supplement: Supplementary file 4 — Source Data for Figure 7D [file EMMM-14-e16660-s001.xlsx]

## Sheet: Figure 7D
Figure 7D
Group	Number of damaged axons				Electron microscopy
WT1	9
WT2	3						P value
WT3	9				WT	ONT	0.0001
WT4	9					ONT+Scr	<0.0001
WT5	6					ONT+M	<0.0001
WT6	3
ONT1	24				ONT	ONT+Scr	0.6788
ONT2	15					ONT+M	<0.0001
ONT3	21
ONT4	15
ONT5	27
ONT6	21
ONT+Scr1	21
ONT+Scr2	18
ONT+Scr3	15
ONT+Scr4	18
ONT+Scr5	21
ONT+Scr6	24
ONT+M1	45
ONT+M2	42
ONT+M3	39
ONT+M4	36
ONT+M5	33
ONT+M6	48
